# Supplementary material for: Rapid spread of influenza A(H1N1)pdm09 viruses with a new set of specific mutations in the internal genes in the beginning of 2015/2016 epidemic season in Moscow and Saint Petersburg (Russian Federation)
Source: Influenza Other Respir Viruses. 2016 May 27;10(4):247–53. doi: 10.1111/irv.12389 (PMC4910175; doi:10.1111/irv.12389)
Supplement: Supplementary file 1 — Table S1 List of influenza strains submitted to EpiFlu GISAID database. [file IRV-10-247-s001.xlsx]

## Sheet: Tabelle1
Isolate name	Subtype	Passage_History	GISAID Isolate Id	Collection date	Patient age	Patient gender
A/Saint-Petersburg/RII258S/2015	A(H1N1)pdm2009	Clinical Specimen	EPI_ISL_207574	2015-11-25	4	Female
A/Saint-Petersburg/RII882S/2016	A(H1N1)pdm2009	Clinical Specimen	EPI_ISL_207573	2016-01-18	25
A/Saint-Petersburg/RII873S/2016	A(H1N1)pdm2009	Clinical Specimen	EPI_ISL_207572	2016-01-18	21	Male
A/Saint-Petersburg/RII869S/2016	A(H1N1)pdm2009	Clinical Specimen	EPI_ISL_207571	2016-01-15	33	Male
A/Saint-Petersburg/RII837S/2016	A(H1N1)pdm2009	Clinical Specimen	EPI_ISL_207570	2016-01-15	6	Male
A/Saint-Petersburg/RII830S/2016	A(H1N1)pdm2009	Clinical Specimen	EPI_ISL_207569	2016-01-15	2	Female
A/Saint-Petersburg/RII829S/2016	A(H1N1)pdm2009	Clinical Specimen	EPI_ISL_207568	2016-01-15	1	Female
A/Saint-Petersburg/RII812S/2016	A(H1N1)pdm2009	Clinical Specimen	EPI_ISL_207567	2016-01-14	2	Male
A/Saint-Petersburg/RII789S/2016	A(H1N1)pdm2009	Clinical Specimen	EPI_ISL_207566	2016-01-11	1	Male
A/Saint-Petersburg/RII854S/2016	A(H1N1)pdm2009	Clinical Specimen	EPI_ISL_207565	2016-01-14	83	Female
A/Saint-Petersburg/RII720S/2016	A(H1N1)pdm2009	Clinical Specimen	EPI_ISL_207564	2016-01-15	31
A/Saint-Petersburg/RII700S/2016	A(H1N1)pdm2009	Clinical Specimen	EPI_ISL_207563	2016-01-12	51	Male
A/Saint-Petersburg/RII689S/2016	A(H1N1)pdm2009	Clinical Specimen	EPI_ISL_207562	2016-01-09	62	Female
A/Saint-Petersburg/RII681S/2016	A(H1N1)pdm2009	Clinical Specimen	EPI_ISL_207561	2016-01-07	45	Female
A/Saint-Petersburg/RII668S/2016	A(H1N1)pdm2009	Clinical Specimen	EPI_ISL_207560	2016-01-03	26	Female
A/Saint-Petersburg/RII609S/2016	A(H1N1)pdm2009	Clinical Specimen	EPI_ISL_207559	2016-01-08	10
A/Saint-Petersburg/RII599S/2015	A(H1N1)pdm2009	Clinical Specimen	EPI_ISL_207558	2015-12-29	3	Female
A/Saint-Petersburg/RII579S/2015	A(H1N1)pdm2009	Clinical Specimen	EPI_ISL_207557	2015-12-29	36	Female
A/Saint-Petersburg/RII425S/2015	A(H1N1)pdm2009	Clinical Specimen	EPI_ISL_207556	2015-12-21	42	Male
A/Saint-Petersburg/RII350/2015	A(H1N1)pdm2009	C3	EPI_ISL_207555	2015-11-30	2 month	Female
A/Saint-Petersburg/RII11/2016	A(H1N1)pdm2009	C1	EPI_ISL_207554	2015-12-24	1
A/Saint-Petersburg/RII10/2016	A(H1N1)pdm2009	C1	EPI_ISL_207553	2015-12-23	16
A/Saint-Petersburg/RII09/2016	A(H1N1)pdm2009	C1	EPI_ISL_207552	2015-12-21	3	Male
A/Saint-Petersburg/RII08/2016	A(H1N1)pdm2009	C1	EPI_ISL_207551	2015-12-22	39
A/Saint-Petersburg/RII07/2016	A(H1N1)pdm2009	C1	EPI_ISL_207550	2015-12-21	42	Male
A/Saint-Petersburg/RII06/2016	A(H1N1)pdm2009	C1	EPI_ISL_207549	2015-12-14	2	Male
A/Saint-Petersburg/RII05/2016	A(H1N1)pdm2009	C1	EPI_ISL_207548	2015-12-14	2	Male
A/Saint-Petersburg/RII04/2016	A(H1N1)pdm2009	C1	EPI_ISL_207547	2015-12-21	2	Female
A/Saint-Petersburg/RII03/2016	A(H1N1)pdm2009	C1	EPI_ISL_207546	2015-12-21	11	Female
A/Saint-Petersburg/RII02/2016	A(H1N1)pdm2009	C1	EPI_ISL_207545	2015-12-21	2	Female
A/Saint-Petersburg/RII01/2016	A(H1N1)pdm2009	C1	EPI_ISL_207544	2015-12-19	28	Male
A/IIV-Moscow/212/2015	A(H1N1)pdm2009	C1	EPI_ISL_207543	2015-12-23	7	Male
A/IIV-Moscow/211/2015	A(H1N1)pdm2009	C1	EPI_ISL_207542	2015-12-23	1	Male
A/IIV-Moscow/208/2015	A(H1N1)pdm2009	C1	EPI_ISL_207541	2015-12-23	9	Male
A/IIV-Moscow/204/2015	A(H1N1)pdm2009	C1	EPI_ISL_207540	2015-12-22	2	Female
A/IIV-Moscow/203/2015	A(H1N1)pdm2009	C1	EPI_ISL_207539	2015-12-22	1	Male
A/IIV-Moscow/202/2015	A(H1N1)pdm2009	C1	EPI_ISL_207538	2015-12-22	7 month	Male
A/IIV-Moscow/199/2015	A(H1N1)pdm2009	C1	EPI_ISL_207537	2015-12-22	5	Male
A/IIV-Moscow/196/2015	A(H1N1)pdm2009	C1	EPI_ISL_207536	2015-12-22	2	Male
A/IIV-Moscow/195/2015	A(H1N1)pdm2009	C1	EPI_ISL_207535	2015-12-22	7	Male
A/IIV-Moscow/194/2015	A(H1N1)pdm2009	C1	EPI_ISL_207534	2015-12-20	35	Female
A/IIV-Moscow/193/2015	A(H1N1)pdm2009	C1	EPI_ISL_207533	2015-12-21	29	Female
A/IIV-Moscow/192/2015	A(H1N1)pdm2009	C1	EPI_ISL_207532	2015-12-21		Female
A/IIV-Moscow/191/2015	A(H1N1)pdm2009	C1	EPI_ISL_207531	2015-12-20	30	Female
A/IIV-Moscow/190/2015	A(H1N1)pdm2009	C1	EPI_ISL_207530	2015-12-20	25	Female
A/IIV-Moscow/189/2015	A(H1N1)pdm2009	C1	EPI_ISL_207529	2015-12-19	29	Female
A/IIV-Moscow/188/2015	A(H1N1)pdm2009	C1	EPI_ISL_207528	2015-12-19	31	Female
A/IIV-Moscow/187/2015	A(H1N1)pdm2009	C1	EPI_ISL_207527	2015-12-19	22	Female
A/IIV-Moscow/186/2015	A(H1N1)pdm2009	C1	EPI_ISL_207526	2015-12-18	33	Female
A/IIV-Moscow/185/2015	A(H1N1)pdm2009	C1	EPI_ISL_207525	2015-12-18	29	Female
A/IIV-Moscow/183/2015	A(H1N1)pdm2009	C1	EPI_ISL_207524	2015-12-21	42
A/IIV-Moscow/182/2015	A(H1N1)pdm2009	C1	EPI_ISL_207523	2015-12-18	36	Female
A/IIV-Moscow/181/2015	A(H1N1)pdm2009	C1	EPI_ISL_207522	2015-12-18	34	Female
A/IIV-Moscow/180/2015	A(H1N1)pdm2009	C1	EPI_ISL_207521	2015-12-17	26	Female
A/IIV-Moscow/178/2015	A(H1N1)pdm2009	C1	EPI_ISL_207520	2015-12-17	3	Male
A/IIV-Moscow/177/2015	A(H1N1)pdm2009	C1	EPI_ISL_207519	2015-12-16		Female
A/IIV-Moscow/176/2015	A(H1N1)pdm2009	C1	EPI_ISL_207518	2015-12-15	40	Female
A/IIV-Moscow/174/2015	A(H1N1)pdm2009	C1	EPI_ISL_207517	2015-12-16	36	Female
A/IIV-Moscow/172/2015	A(H1N1)pdm2009	C1	EPI_ISL_207516	2015-12-17	1
A/IIV-Moscow/171/2015	A(H1N1)pdm2009	C1	EPI_ISL_207515	2015-12-17	3	Female
A/IIV-Moscow/169/2015	A(H1N1)pdm2009	C1	EPI_ISL_207514	2015-12-17	58	Male
A/IIV-Moscow/168/2015	A(H1N1)pdm2009	C1	EPI_ISL_207513	2015-12-15	25	Female
A/IIV-Moscow/167/2015	A(H1N1)pdm2009	C1	EPI_ISL_207512	2015-12-16	36	Male
A/IIV-Moscow/166/2015	A(H1N1)pdm2009	C1	EPI_ISL_207511	2015-12-16	28	Male
A/IIV-Moscow/163/2015	A(H1N1)pdm2009	C1	EPI_ISL_207510	2015-12-15	30	Female
A/IIV-Moscow/162/2015	A(H1N1)pdm2009	C1	EPI_ISL_207509	2015-12-14	31	Female
A/IIV-Moscow/161/2015	A(H1N1)pdm2009	C1	EPI_ISL_207508	2015-12-14	28	Female
A/IIV-Moscow/160/2015	A(H1N1)pdm2009	C1	EPI_ISL_207507	2015-12-14	33	Female
A/IIV-Moscow/159/2015	A(H1N1)pdm2009	C2	EPI_ISL_207506	2015-12-10		Female
A/IIV-Moscow/158/2015	A(H1N1)pdm2009	C2	EPI_ISL_207505	2015-12-07		Female
A/IIV-Moscow/155/2015	A(H1N1)pdm2009	C1	EPI_ISL_207504	2015-12-07	53	Male
A/Saint-Petersburg/RII639M/2016	A(H1N1)pdm2009	Autopsy Specimen	EPI_ISL_208232	2016-01-04	66	Female
A/Saint-Petersburg/RII848M/2016	A(H1N1)pdm2009	Autopsy sample	EPI_ISL_208231	2016-01-15	30	Female
A/Saint-Petersburg/RII847M/2016	A(H1N1)pdm2009	Autopsy specimen	EPI_ISL_208230	2016-01-15	57	Male
A/Saint-Petersburg/RII846M/2016	A(H1N1)pdm2009	Autopsy Specimen	EPI_ISL_208228	2016-01-14	36	Male
A/Saint-Petersburg/RII349/2015	A(H1N1)pdm2009	MDCK/1	EPI_ISL_205809	2015-11-25	4	Female
